# Supplementary material for: A Peptide Inhibitor of NADPH Oxidase (NOX2) Activation Markedly Decreases Mouse Lung Injury and Mortality Following Administration of Lipopolysaccharide (LPS)
Source: Int J Mol Sci. 2019 May 15;20(10):2395. doi: 10.3390/ijms20102395 (PMC6566262; doi:10.3390/ijms20102395)
Supplement: Supplementary file 1 [file ijms-20-02395-s001.zip]

Archive with 6 entries (5 files):
- ijms-484043-SI/
- ijms-484043-SI/12h_LPS.MOV
- ijms-484043-SI/24h_LPS+PIP.MOV
- ijms-484043-SI/24h_LPS.MOV
- ijms-484043-SI/48h_LPS+PIP2.MOV
- ijms-484043-SI/Naive Mice.MOV
